# Supplementary material for: An EHBP-1-SID-3-DYN-1 axis promotes membranous tubule fission during endocytic recycling
Source: PLoS Genet. 2020 May 8;16(5):e1008763. doi: 10.1371/journal.pgen.1008763 (PMC7239482; doi:10.1371/journal.pgen.1008763)
Supplement: S1 Table — (XLSX) [file pgen.1008763.s008.xlsx]

## Sheet: figure 1C
Total Area (per unit region)
hTAC-GFP	hTAC-GFP;sid-3(ok973)	hTAC-GFP;sid-3(gk436958)	hTAC-GFP;cdc-42(RNAi)	hTAC-GFP;ark-1(RNAi)
213	5898	5962	1394	620
366	6011	3761	890	511
1019	4898	4155	628	324
262	4686	5909	417	544
274	3101	6328	454	235
661	6805	6142	328	316
709	3121	4077	517	240
554	4571	5454	727	606
433	4617	3672	607	240
596	7349	3577	1200	254
394	7396	5821	768	514
436	2837	6997	459	292
298	3934	6975	426	446
781	3898	7112	1402	1195
1283	6722	6292	201	45
555	4079	4476	467	359
599	4929	5796	226	143
383	5869	6182	773	1219
982	3692	3313	713	762
685	4267	6185	635	753
Mean Intensity (per unit region)
hTAC-GFP	hTAC-GFP;sid-3(ok973)	hTAC-GFP;sid-3(gk436958)	hTAC-GFP;cdc-42(RNAi)	hTAC-GFP;ark-1(RNAi)
274.581	306.008	301.865	289.89	271.153
275.953	280.359	300.016	268.967	272.009
276.28	294.969	321.964	269.73	270.342
275.977	282.186	283.732	268.151	276.31
286.402	297.819	293.087	271.936	276.458
275.02	297.185	285.396	271.786	272.216
272.209	280.504	284.84	275.994	273.105
276.214	277.403	332.054	272.223	270.9
272.037	288.36	285.807	270.528	270.826
279.164	377.984	281.895	285.32	267.457
278.644	319.868	302.197	269.986	268.685
283.083	292.525	302.807	280.477	270.875
270.351	293.481	311.278	308.185	269.307
272.996	295.319	298.689	284.506	273.925
272.179	302.91	288.586	282.747	269.317
281.097	272.984	285.52	288.996	277.618
277.253	283.076	281.507	272.926	275.504
277.786	280.66	311.454	271.812	272.114
326.289	339.883	388.365	270.409	332.314
329.406	341.456	352.463	328.034	331.885

## Sheet: figure 1D
Pearson's Correlation Coefficient
hTAC-GFP;MC-2xFYVE	hTAC-GFP;MC-2xFYVE;sid-3(ok973)
0.208	0.689
0.16	0.747
0.239	0.694
0.421	0.567
0.334	0.573
0.355	0.446
0.423	0.464
0.204	0.487
0.452	0.497
0.228	0.705
0.151	0.715
0.226	0.659
