# Supplementary material for: An EHBP-1-SID-3-DYN-1 axis promotes membranous tubule fission during endocytic recycling
Source: PLoS Genet. 2020 May 8;16(5):e1008763. doi: 10.1371/journal.pgen.1008763 (PMC7239482; doi:10.1371/journal.pgen.1008763)
Supplement: S2 Table — (XLSX) [file pgen.1008763.s009.xlsx]

## Sheet: figure 2A
Pearson's Correlation Coefficient
GFP-RAB-5;SID-3-MC	GFP-RAB-7;SID-3-MC	GFP-RAB-10;SID-3-MC	EHBP-1-GFP;SID-3-MC	GFP-RME-1;SID-3-MC	MANS-GFP;SID-3-MC	SP12-GFP;SID-3-MC
0.48	0.262	0.813	0.245	0.236	0.132	-0.075
0.52	0.292	0.571	0.353	0.391	0.377	-0.103
0.521	0.229	0.712	0.451	0.206	0.241	-0.134
0.376	0.301	0.707	0.315	0.283	0.342	-0.039
0.411	0.17	0.628	0.438	0.35	0.235	-0.082
0.411	0.19	0.423	0.563	0.4	0.191	-0.138
0.334	0.3	0.801	0.566	0.285	0.154	0.185
0.367	0.113	0.722	0.284	0.345	0.11	0.042
0.316	0.241	0.506	0.384	0.277	0.157	0.008
0.31	0.234	0.772	0.228	0.399	0.22	0.111
0.467	0.274	0.577	0.253	0.366	0.215	0.082
0.31	0.214	0.853	0.353	0.38	0.131	0.134

## Sheet: figure 2B
Total Area (per unit region)			Total Area (per unit region)
GFP-RAB-5	GFP-RAB-5;sid-3(ok973)		GFP-RAB-10	GFP-RAB-10;sid-3(ok973)
567	5106		278	2637
571	4907		166	3643
278	5121		330	1591
483	3874		151	739
306	7339		132	3477
354	6398		206	2057
275	5908		299	991
389	6377		133	1425
193	7423		185	3199
488	6316		301	1986
193	6694		197	4963
412	7265		300	3248
238	7037		219	4115
339	5217		419	4546
301	6034		188	2732
428	7297		443	2325
240	6759		227	2897
363	5224		352	1769
562	2529		842	2175
513	2082		797	2299
Mean Intensity (per unit region)			Mean Intensity (per unit region)
GFP-RAB-5	GFP-RAB-5;sid-3(ok973)		GFP-RAB-10	GFP-RAB-10;sid-3(ok973)
554.734	745.073		927.784	1123.75
565.915	745.026		908.232	1075.75
563.937	747.105		903.784	1091.78
556.447	568.329		883.515	1084.7
575.922	590.565		916.774	1102.3
554.533	583.851		885.46	1114.44
553.539	670.706		868.268	1101.19
562.455	695.59		844.902	1090.32
562.761	715.694		853.449	1071.56
567.11	646.038		867.415	1067.82
575.489	698.037		862.305	1080.73
570.914	701.637		870.7	1110.27
575.304	663.608		963.682	981.577
574.045	678.282		878.852	974.825
571.006	661.438		938.249	972.977
558.481	680.151		888.602	1099.41
557.18	655.217		882.145	1066.79
559.049	642.467		876.915	1107.97
482.574	439.745		753.603	898.582
488.343	447.461		774.43	881.964
