# Supplementary material for: An EHBP-1-SID-3-DYN-1 axis promotes membranous tubule fission during endocytic recycling
Source: PLoS Genet. 2020 May 8;16(5):e1008763. doi: 10.1371/journal.pgen.1008763 (PMC7239482; doi:10.1371/journal.pgen.1008763)
Supplement: S3 Table — (XLSX) [file pgen.1008763.s010.xlsx]

## Sheet: figure 3A
Total Area (per unit region)
SID-3-GFP	ehbp-1(RNAi);SID-3-GFP	rab-10(q373);SID-3-GFP	rme-1(b1045);SID-3-GFP
145	79	785	336
229	90	503	589
149	43	423	601
240	76	452	259
280	92	561	413
232	32	574	260
151	49	816	574
124	76	677	482
202	101	417	592
268	57	570	589
231	69	637	476
196	40	477	556
162	54	465	505
147	41	414	476
141	40	484	292
266	74	662	502
188	112	567	328
228	58	817	356
275	178	453	414
179	77	551	460
mean intensity(Edge of the Vesicle)
SID-3-GFP;ehbp-1(RNAi)	SID-3-GFP;rab-10(q373)	SID-3-GFP;rme-1(b1045)
75.302	279.227	306.444
88.049	347.062	359.892
76.649	326.157	269.446
87.059	259.939	319.75
90.768	190.67	341.839
92.61	205.813	307.333
70.662	160.642	382.938
87.612	173.888	289.036
78.918	373.608	367.633
114.263	352.815	344.39
104.767	333.84	206.839
77.759	363.315	213.211

## Sheet: figure 3H
Total Area (per unit region)
SID-3(1-544)-GFP	SID-3(545-1237)-GFP
42	231
2	54
17	83
18	207
8	126
3	80
4	296
7	208
25	314
5	453
55	269
20	245
2	427
14	302
76	300
23	300
89	300
3	385
48	303
71	320
