# Supplementary material for: An EHBP-1-SID-3-DYN-1 axis promotes membranous tubule fission during endocytic recycling
Source: PLoS Genet. 2020 May 8;16(5):e1008763. doi: 10.1371/journal.pgen.1008763 (PMC7239482; doi:10.1371/journal.pgen.1008763)
Supplement: S5 Table — (XLSX) [file pgen.1008763.s012.xlsx]

## Sheet: figure 5A
Total Area (per unit region)
GFP-RME-1	GFP-RME-1;sid-3(ok973)	GFP-RME-1;nck-1(ok694)	GFP-RME-1;dyn-1(RNAi)	GFP-RME-1;rab-10(q373)	GFP-RME-1;ehbp-1(RNAi)	GFP-RME-1;nck-1(ok694);sid-3(ok973)	GFP-RME-1;sid-3(ok973);rab-10(q373)
5341	1772	2092	2031	684	351	2201	808
4389	2914	1643	1886	872	647	2047	861
5165	2292	2464	1816	862	387	2055	737
4508	2489	1930	1721	686	606	2213	410
4999	2023	1828	2342	624	469	1869	726
4430	1869	2210	1989	842	416	2661	691
5281	2207	2572	1525	807	716	1534	382
4975	1458	1755	1832	902	387	1979	586
5950	2384	2508	2329	738	416	2155	698
5361	2817	1930	1341	680	850	1904	896
5185	2004	2592	1720	839	635	1743	625
5199	2303	2423	1624	503	557	1222	468
4474	2305	2897	2413	840	473	1118	521
4152	2555	2834	2777	559	791	2216	294
3908	1381	2059	2784	675	553	1857	393
4364	1722	2646	2457	448	559	2081	295
4629	1970	2332	2536	482	683	1914	374
3821	1363	2474	2084	321	952	2383	292
3876	2204	1635	2547	970	764	1984	321
3693	1261	2315	1862	995	828	1650	295
