# Supplementary material for: An EHBP-1-SID-3-DYN-1 axis promotes membranous tubule fission during endocytic recycling
Source: PLoS Genet. 2020 May 8;16(5):e1008763. doi: 10.1371/journal.pgen.1008763 (PMC7239482; doi:10.1371/journal.pgen.1008763)
Supplement: S6 Table — (XLSX) [file pgen.1008763.s013.xlsx]

## Sheet: figure 6C
Total Area (per unit region)
SID-2-GFP	SID-2-GFP;sid-3(ok973)	SID-2-GFP;rab-10(q373)
76	1032	3409
80	428	1818
31	517	2090
72	498	1239
48	504	1013
54	494	2305
36	1867	1851
25	924	1986
60	1447	1344
52	848	1599
156	826	1860
200	678	2273
157	619	1316
85	762	1811
30	971	2417
26	1491	1271
46	1082	886
36	446	1974
48	1156	1779
101	602	1018
Mean Intensity (per unit region)
SID-2-GFP	SID-2-GFP;sid-3(ok973)	SID-2-GFP;rab-10(q373)
489.539	770.647	807.626
466.911	741.605	752.762
534.69	789.847	889.598
445.46	1081.93	775.789
466.601	356.89	797.032
463.896	381.911	784.985
475.026	392.83	999.908
484.28	414.827	882.726
460.973	410.475	681.059
468.801	349.283	756.118
446.509	373.993	791.39
452.004	578.29	758.455
444.493	529.887	648.526
466.302	534.329	678.718
415.334	608.106	719.214
405.761	598.571	653.416
398.299	592.988	663.035
398.316	655.314	669.954
421.039	658.624	972.481
562.696	705.871	1226.69

## Sheet: figure 6D
Pearson's Correlation Coefficient
SID-2-GFP;MC-RAB-10	SID-2-GFP;SID-3-MC
0.818	0.575
0.613	0.685
0.556	0.796
0.691	0.713
0.739	0.683
0.755	0.808
0.591	0.726
0.575	0.748
0.823	0.62
0.63	0.823
0.67	0.659
0.643	0.648
