# Supplementary material for: An EHBP-1-SID-3-DYN-1 axis promotes membranous tubule fission during endocytic recycling
Source: PLoS Genet. 2020 May 8;16(5):e1008763. doi: 10.1371/journal.pgen.1008763 (PMC7239482; doi:10.1371/journal.pgen.1008763)
Supplement: S7 Table — (XLSX) [file pgen.1008763.s014.xlsx]

## Sheet: figure S1A
Total Area (per unit region)
GFP-FGT-1	GFP-FGT-1;sid-3(ok973)
322	2414
287	2173
261	2123
291	2459
317	1563
255	2053
348	4379
306	3923
421	3430
271	2551
381	3263
397	3652
412	3713
408	2603
468	1755
329	2981
434	2318
447	2912
397	2052
318	2887
Mean Intensity (per unit region)
GFP-FGT-1	GFP-FGT-1;sid-3(ok973)
449.35	503.207
499.101	471.003
459.357	508.437
495.893	491.915
501.412	520.336
457.259	483.084
470.286	734.845
485.809	547.458
474.694	462.385
497.693	565.321
463.195	587.678
452.983	466.919
494.274	488.391
478.154	483.699
490.268	487.45
463.586	505.05
480.634	488.984
454.281	523.273
404.327	417.109
413.939	407.911

## Sheet: figure S1B
Total Area (per unit region)			Total Area (per unit region)
hTfR-GFP	hTfR-GFP;sid-3(ok973)		MIG-14-GFP	MIG-14-GFP;sid-3(ok973)
518	3891		426	7088
484	3786		427	7331
469	5685		415	6003
390	6152		429	6259
425	5469		345	5920
525	6009		379	5323
368	7589		373	5497
329	5388		529	6506
413	6868		342	6410
327	4912		433	6613
482	6500		576	7018
478	4620		531	6670
296	5629		426	7123
466	3983		431	7091
421	6636		524	7187
412	5958		281	7027
514	5494		410	5918
425	6339		667	6759
657	3852		979	5846
1032	3767		751	5623
Mean Intensity (per unit region)			Mean Intensity (per unit region)
hTfR-GFP	hTfR-GFP;sid-3(ok973)		MIG-14-GFP	MIG-14-GFP;sid-3(ok973)
612.669	777.739		710.069	720.412
623.132	763.32		725.53	805.046
596.811	724.212		706.43	676.546
706.572	739.548		645.35	700.862
644.514	822.287		644.574	691.154
654.056	695.293		668.864	673.036
645.13	1056.4		662.256	698.994
634.61	767.284		644.966	675.094
693.526	899.656		649.517	692.407
653.391	780.01		674.301	638.866
624.507	780.866		658.281	674.173
627.147	686.239		648.515	650.609
628.056	687.945		678.255	720.867
624.501	874.653		693.414	730.434
618.055	923.371		674.152	723.848
646.355	743.379		739.176	733.745
608.96	758.823		763.525	709.199
631.179	776.714		687.658	710.803
419.017	696.06		424.649	605.591
398.919	686.978		421.815	569.827

## Sheet: figure S1D
Total Area (per unit region)
GFP-RME-1	GFP-RME-1;sid-3(ok973)
3867	3568
4305	4321
4181	3726
4146	4581
4220	5127
3865	3908
5446	4429
5196	4062
4503	4559
3979	4498
4371	4537
2854	4322
2906	4906
4953	1505
4108	2368
4378	1463
4436	2204
4373	2275
2471	1709
2180	2803
Mean Intensity (per unit region)
GFP-RME-1	GFP-RME-1;sid-3(ok973)
343.244	375.9
269.782	265.976
361.825	370.836
284.873	240.221
246.655	274.9
311.076	271.487
280.07	276.91
340.542	255.46
271.141	267.977
304.099	323.673
358.912	281.11
399.965	288.722
364.91	245.576
350.555	427.375
331.326	414.068
331.324	414.149
306.242	435.001
342.709	404.981
445.058	404.911
440.381	381.315

## Sheet: figure S1E
Pearson's Correlation Coefficient
GFP-RAB-10;MC-CDC-42
0.6
0.5
0.318
0.444
0.701
0.373
0.787
0.38
0.678
0.463
0.512
0.355
Mander's Coefficient
GFP-RAB-10;MC-CDC-42
0.437
0.475
0.451
0.687
0.505
0.757
0.608
0.787
0.577
0.41
0.409
0.627
