# Supplementary material for: An EHBP-1-SID-3-DYN-1 axis promotes membranous tubule fission during endocytic recycling
Source: PLoS Genet. 2020 May 8;16(5):e1008763. doi: 10.1371/journal.pgen.1008763 (PMC7239482; doi:10.1371/journal.pgen.1008763)
Supplement: S8 Table — (XLSX) [file pgen.1008763.s015.xlsx]

## Sheet: figure S2
Total Area (per unit region)			Total Area (per unit region)			Total Area (per unit region)
GFP-RAB-11	GFP-RAB-11;sid-3(ok973)		SP12-GFP	SP12-GFP;sid-3(ok973)		MANS-GFP	MANS-GFP;sid-3(ok973)
316	844		5588	6253		462	501
225	984		5653	6476		488	505
221	863		5912	5891		406	615
229	632		6477	6408		401	383
455	1062		7593	5628		387	339
576	1295		6791	6767		394	306
347	1157		6562	5480		540	420
322	809		7435	6229		457	354
378	619		6941	6362		459	498
332	956		7677	6080		538	412
203	1575		7258	6494		531	465
380	794		6411	7340		502	488
336	786		6562	5992		570	459
632	1171		5910	5894		473	487
396	1061		5572	5800		549	493
423	702		6837	6274		579	349
656	1183		5744	6490		409	427
782	1575		6476	5535		474	423
447	523		4959	7360		382	486
401	753		4440	5378		454	434
Mean Intensity (per unit region)			Mean Intensity (per unit region)			Mean Intensity (per unit region)
GFP-RAB-11	GFP-RAB-11;sid-3(ok973)		SP12-GFP	SP12-GFP;sid-3(ok973)		MANS-GFP	MANS-GFP;sid-3(ok973)
1261.24	1327.56		341.95	345.785		1014.66	840.401
1279.99	1349.2		344.354	343.188		1040.3	1068.39
1236.34	1339.06		360.402	351.081		1110.02	914.217
1268.13	1268.91		349.179	345.194		1130.52	972.829
1267.56	1292.27		569.199	338.565		967.155	992.081
1272.86	1315.03		349.161	363.03		956.622	1235.38
1247.27	1283.43		348.771	342.047		1020.86	925.884
1303.63	1489.63		377.269	344.523		990.993	1284.14
1386.12	1407.67		359.11	340.057		1095.23	1040.29
1384.16	1344.33		476.245	348.416		996.734	1083.07
1255.36	1290.27		379.268	355.099		902.862	1057.44
1265.01	1325.22		360.086	382.397		962.751	1075.98
1295.85	1284.07		350.077	393.888		969.463	1055.6
1390.59	1326.61		353.659	375.591		923.26	879.647
1351.39	1284.24		334.716	353.526		1094.63	953.346
1378.28	1305.14		370.928	390.662		1125.42	1214.21
1367.67	1242.59		490.433	357.028		1047.08	1193.8
1450.99	1368.13		454.67	348.687		1258.19	1170.15
1354.14	1342.84		480.044	489.729		1070.05	1050.33
1300.97	1326.94		465.599	461.176		1041.23	1190.97
