# Supplementary material for: An EHBP-1-SID-3-DYN-1 axis promotes membranous tubule fission during endocytic recycling
Source: PLoS Genet. 2020 May 8;16(5):e1008763. doi: 10.1371/journal.pgen.1008763 (PMC7239482; doi:10.1371/journal.pgen.1008763)
Supplement: S9 Table — (XLSX) [file pgen.1008763.s016.xlsx]

## Sheet: figure S3C
Pearson's Correlation Coefficient
EHBP-1-GFP;SID-3(K139A)-MC
0.327
0.525
0.306
0.267
0.274
0.272
0.221
0.584
0.404
0.419
0.319
0.245

## Sheet: figure S3E
Total Area (per unit region)
GFP-RME-1	GFP-RME-1;sid-3(ok973)	GFP-RME-1;sid-3(ok973);SID-3-MC	GFP-RME-1;sid-3(ok973);SID-3-MC(K139A)	GFP-RME-1;sid-3(ok973);SID-3-MC(L509F)
83	242	112	332	78
120	233	152	325	145
45	487	118	291	53
114	458	80	422	84
84	300	140	451	68
89	199	156	292	88
91	441	76	282	94
123	508	95	210	67
106	351	134	550	87
124	441	74	421	47
72	219	90	233	90
129	451	45	287	86
67	300	30	456	130
64	171	117	438	110
137	130	102	516	95
93	244	101	354	79
37	221	100	269	132
66	259	64	543	85
63	394	118	316	118
53	293	65	212	70
Mean Intensity (per unit region)
GFP-RME-1	GFP-RME-1;sid-3(ok973)	GFP-RME-1;sid-3(ok973);SID-3-MC	GFP-RME-1;sid-3(ok973);SID-3-MC(K139A)	GFP-RME-1;sid-3(ok973);SID-3-MC(L509F)
243.157	253.285	318.688	269.015	260.59
232.45	272.009	228.75	272.2	310.897
224.756	282.996	232.424	290.144	246.245
218.939	264.69	219.512	267.723	257.345
252.988	263.607	228.014	306.149	251.426
264.618	229.482	237.173	288.377	236.977
249.725	241.982	227.013	316.947	230.117
255.211	247	224.979	307.462	234.015
236.726	359.459	240.687	247.222	224.966
227.282	314.002	223.959	388.525	265.638
228.847	260.607	222.844	261.288	236.767
227.132	305.184	225.311	300.063	228.198
247.448	274.367	218.633	290.735	242.485
236.656	227.959	225.513	290.285	237.055
272.774	243.815	225.01	236.019	232.895
240.688	262.123	234.931	238.209	315.671
220.216	243.538	234.85	273.922	263.962
235.076	293.367	230.391	252.116	294.929
224.794	324.277	289.203	262.991	270.356
223.264	273.321	233.677	258.708	251.371
