# Supplementary material for: An EHBP-1-SID-3-DYN-1 axis promotes membranous tubule fission during endocytic recycling
Source: PLoS Genet. 2020 May 8;16(5):e1008763. doi: 10.1371/journal.pgen.1008763 (PMC7239482; doi:10.1371/journal.pgen.1008763)
Supplement: S10 Table — (XLSX) [file pgen.1008763.s017.xlsx]

## Sheet: figure S4A
Total Area (per unit region)
GFP-NCK-1	GFP-NCK-1;rab-10(q373)	GFP-NCK-1;ehbp-1(RNAi)	GFP-NCK-1;rab-10(q373);ehbp-1(RNAi)
278	890	112	119
273	1178	148	194
317	939	85	185
243	1622	166	134
253	1595	142	85
299	1156	166	106
267	991	194	91
368	764	183	126
319	820	170	100
317	590	173	173
278	844	208	208
172	516	289	289
315	828	132	132
290	675	76	131
331	678	202	118
129	658	142	78
187	943	121	123
259	923	160	144
229	672	100	165
217	1058	186	281
mean intensity(Edge of the Vesicle)
GFP-NCK-1;rab-10(q373)	GFP-NCK-1;ehbp-1(RNAi)	GFP-NCK-1;rab-10(q373);ehbp-1(RNAi)
339.163	245.583	160.732
429.882	278.312	190.785
287.212	237.423	170.77
263.679	259.429	186.769
316.344	196.25	160.016
506.545	231.181	155.85
421.556	158.673	192.424
401.34	130.12	165.149
392.745	165.145	195.547
229.605	166.438	263.864
339.288	129.28	298.132
373.35	130.701	146.964

## Sheet: figure S4E
Pearson's Correlation Coefficient
SID-3-GFP;MC-NCK-1	DYN-1-GFP;MC-NCK-1
0.441	0.887
0.604	0.927
0.598	0.888
0.765	0.919
0.609	0.892
0.579	0.905
0.629	0.898
0.631	0.919
0.892	0.928
0.639	0.931
0.713	0.945
0.761	0.894
