# Supplementary material for: An EHBP-1-SID-3-DYN-1 axis promotes membranous tubule fission during endocytic recycling
Source: PLoS Genet. 2020 May 8;16(5):e1008763. doi: 10.1371/journal.pgen.1008763 (PMC7239482; doi:10.1371/journal.pgen.1008763)
Supplement: S11 Table — (XLSX) [file pgen.1008763.s018.xlsx]

## Sheet: figure S5
Total Area (per unit region)			Total Area (per unit region)
SID-2-GFP	SID-2-GFP;ehbp-1(RNAi)		PGP-1-GFP	PGP-1-GFP;sid-3(ok973)
120	2197		259	221
135	1938		147	345
50	2124		313	124
76	947		229	267
34	1438		219	123
89	1131		83	238
139	850		180	256
31	2081		221	251
104	2356		184	251
236	2360		120	185
79	1767		121	129
113	1475		111	186
76	3668		104	308
81	2709		127	211
65	1346		227	151
63	2788		151	238
68	3013		274	125
108	2723		137	172
50	2846		148	180
178	1845		118	111
Mean Intensity (per unit region)			Mean Intensity (per unit region)
SID-2-GFP	SID-2-GFP;ehbp-1(RNAi)		PGP-1-GFP	PGP-1-GFP;sid-3(ok973)
353.784	512.618		165.729	178.971
346.148	537.416		167.734	195.339
388.08	533.604		163.609	161.793
348.448	506.942		168.475	175.809
389.648	575.972		172.113	167.786
384.27	492.904		201.099	167.68
388.446	512.252		174.462	170.661
351.42	539.218		164.017	166.743
306.692	562.612		167.195	168.983
318.458	523.412		300.701	172.18
331.418	551.402		272.2	168.015
330.442	588.616		330.673	168.859
294.236	517.064		164.049	191.283
340.024	531.286		181.976	208.98
355.2	487.942		168.98	169.77
418.222	666.018		167.42	163.778
369.648	591.004		172.15	165.746
373.426	593.294		172.126	164.622
366.84	645.818		164.859	171.356
391.752	568.112		161.338	163.168
