# Supplementary material for: An EHBP-1-SID-3-DYN-1 axis promotes membranous tubule fission during endocytic recycling
Source: PLoS Genet. 2020 May 8;16(5):e1008763. doi: 10.1371/journal.pgen.1008763 (PMC7239482; doi:10.1371/journal.pgen.1008763)
Supplement: S12 Table — A complete list of C. elegans strains and transgenes (with DNA injection concentration) used in this study. (XLSX) [file pgen.1008763.s019.xlsx]

## Sheet: strains and plasmids
Strain ID	Allele ID	Transgene	Genetic background	Injection concentration
GK70	dkIs37	Pvha-6::GFP::PGP-1	Bristol strain N2	Bombardment
RT348	pwIs87	Pvha-6::GFP::RME-1	Bristol strain N2	Bombardment
MQD1051	pwIs765	Pvha-6::MIG-14::GFP	Bristol strain N2	Bombardment
RT327	pwIs72	Pvha-6::GFP::RAB-5	Bristol strain N2	Bombardment
RT1970	pwIs717	Pvha-6::GFP::hTfR	Bristol strain N2	Bombardment
RT311	pwIs69	Pvha-6::GFP::RAB-11	Bristol strain N2	Bombardment
RT1369	pwIs526	Pvha-6::SP12::GFP	Bristol strain N2	Bombardment
RT1315	pwIs503	Pvha-6::MANS::GFP	Bristol strain N2	Bombardment
RT1087	pwIs414	Pvha-6::mCherry::RAB-10	Bristol strain N2	Bombardment
RT525	pwIs206	Pvha-6::GFP::RAB-10	Bristol strain N2	Bombardment
RT476	pwIs170	Pvha-6::GFP::RAB-7	Bristol strain N2	Bombardment
RT1659	pwIs625	Pvha-6::ARF-6::mCherry	Bristol strain N2	Bombardment
RT393	pwIs112	Pvha-6::hTAC::GFP	Bristol strain N2	Bombardment
RT2758	pwIs1033	Pvha-6::GFP::FGT-1	Bristol strain N2	Bombardment
HUS5867	ycxIs686	Pvha-6::DYN-1::mCherry	Bristol strain N2	5ng/μl injection
HUS4753	ycxIs631	Pvha-6::SID-2::GFP	Bristol strain N2	5ng/μl injection
HUS3880	ycxIs620	Pvha-6::DYN-1::GFP	Bristol strain N2	4ng/μl injection
HUS2163	ycxIs314	Pvha-6::SID-3::GFP	Bristol strain N2	5ng/μl injection
HUS3103	ycxIs310	Pvha-6::SID-3::mCherry	Bristol strain N2	5ng/μl injection
HUS2188	ycxIs269	Pvha-6::mCherry::CDC-42	Bristol strain N2	5ng/μl injection
HUS2087	ycxIs227	Pvha-6::GFP::NCK-1	Bristol strain N2	4ng/μl injection
HUS225	ycxIs12	Pvha-6::EHBP-1::GFP	Bristol strain N2	5ng/μl injection
HUS2156	ycxIs313	Pvha-6::GFP::CDC-42	Bristol strain N2	5ng/μl injection
HUS3186	ycxEx922	Pvha-6::SID-3(K139A)::mCherry	Bristol strain N2	5ng/μl injection
HUS3181	ycxEx921	Pvha-6::SID-3(L509F)::mCherry	Bristol strain N2	5ng/μl injection
HUS4891	ycxEx2190	Pvha-6::SID-3(545-1237aa)::GFP	Bristol strain N2	5ng/μl injection
HUS4880	ycxEx2187	Pvha-6::GFP::NCK-1; Pvha-6::SID-3::mCherry	Bristol strain N2	3ng/μl and 5ng/μl injection
HUS4848	ycxEx2182	Pvha-6::GFP::NCK-1; Pvha-6::DYN-1-mCherry	Bristol strain N2	3ng/μl and 5ng/μl injection
HUS798	ycxEx299	Pvha-6::mCherry::2xFYVE	Bristol strain N2	5ng/μl injection
HUS3370	ycxEx2030	Pvha-6::GFP::SID-3(1-544aa)	Bristol strain N2	5ng/μl injection
HUS7331	ycxEx2361	Pcdc-42::GFP	Bristol strain N2	10ng/μl injection
HUS5813	ycx85		ehbp-1(ycx85)
HUS120	tm2526		rab-8(tm2526)
RT2	q373		rab-10(q373)
VC787	ok973		sid-3(ok973)
RB860	ok694		nck-1(ok694)
HUS3342	gk436958		sid-3(gk436958)
HUS4976	tm2663		sid-1(tm2663)
DH1201	b1045		rme-1(b1045)
